# Supplementary material for: 3D Quantitative-Amplified Magnetic Resonance Imaging (3D q-aMRI)
Source: Bioengineering (Basel). 2024 Aug 20;11(8):851. doi: 10.3390/bioengineering11080851 (PMC11352018; doi:10.3390/bioengineering11080851)
Supplement: Supplementary file 1 [file bioengineering-11-00851-s001.zip]

Archive with 23 entries (21 files):
- Supporting Information 3D q-aMRI/Captions - supplemental  material.pdf
- Supporting Information 3D q-aMRI/figures/
- Supporting Information 3D q-aMRI/figures/S1.jpg
- Supporting Information 3D q-aMRI/figures/S2.jpg
- Supporting Information 3D q-aMRI/figures/S3.jpg
- Supporting Information 3D q-aMRI/figures/S4.gif
- Supporting Information 3D q-aMRI/figures/S5.jpg
- Supporting Information 3D q-aMRI/figures/S6.jpg
- Supporting Information 3D q-aMRI/videos/
- Supporting Information 3D q-aMRI/videos/S1.mov
- Supporting Information 3D q-aMRI/videos/S10.mov
- Supporting Information 3D q-aMRI/videos/S11.mov
- Supporting Information 3D q-aMRI/videos/S12.mov
- Supporting Information 3D q-aMRI/videos/S13.mov
- Supporting Information 3D q-aMRI/videos/S14.mov
- Supporting Information 3D q-aMRI/videos/S2.mov
- Supporting Information 3D q-aMRI/videos/S3.mov
- Supporting Information 3D q-aMRI/videos/S4.mov
- Supporting Information 3D q-aMRI/videos/S5.mov
- Supporting Information 3D q-aMRI/videos/S6.mov
- Supporting Information 3D q-aMRI/videos/S7.mov
- Supporting Information 3D q-aMRI/videos/S8.mov
- Supporting Information 3D q-aMRI/videos/S9.mp4
